# Supplementary material for: Insights into the genetics of blood pressure in black South African individuals: the Birth to Twenty cohort
Source: BMC Med Genomics. 2018 Jan 17;11:2. doi: 10.1186/s12920-018-0321-6 (PMC5773038; doi:10.1186/s12920-018-0321-6)
Supplement: Additional file 1: Table S1. — Correlation of findings in our study with previous studies. (XLSX 13 kb) [file 12920_2018_321_MOESM1_ESM.xlsx]

## Sheet: Supplementary Table 1
Supplementary Table 1. Correlation of findings in our study with previous studies.
GENE/REGION	SNP ID	PHENOTYPE	POPULATION	P-value	REFERENCE
SNPs identified in this study associated with other phenotypes at a genome-wide significance level or with DBP/SBP
FMO4 | BAT2D1	rs10798391	DBP	European	2.50x10-2	30
		SBP		1.30x10-2
MYRF	rs11230796	Serum linoleic acid and other polyunsaturated fatty acid levels	European	2.10x10-13	33
SCARB1	rs10846744	Lipoprotein associated phospholipase A2 activity	European	8.80x10-11	32
				1.20x10-8	31
Genes identified in this study associated with DBP/SBP/Hypertension
ARL6IP6	rs16831728	DBP	Asian (Japanese)	1.50x10-3	34
	rs2450	SBP	African American	3.30x10-5	35
		DBP		1.80x10-4
KCNQ1	rs4930130	DBP	African	3.20x10-5	36
	rs2283210	SBP	European	3.10x10-6	37
	rs231362			3.00x10-3	30
	rs7939976	Hypertension (early onset)	Mixed (Chinese and European)	3.70x10-3	38
	rs231915			3.70x10-3
MYRF	rs108499	DBP	European	7.30x10-3	30
	rs174528			6.60x10-3
	rs174535			4.70x10-3
	rs174536			4.50x10-3
	rs174537			4.60x10-3
NOS1AP	rs12068421	DBP	European	1.60x10-3	30
	rs12069336			5.20x10-3
	rs951121			7.60x10-3
	rs10494367	SBP		5.40x10-3
	rs10494368			4.60x10-3
	rs10918732			6.80x10-3
	rs12068421			4.70x10-4
	rs12069336			1.70x10-3
	rs12084985			6.60x10-3
	rs12087337			6.50x10-3
	rs12090201			7.80x10-3
	rs12093845			5.90x10-3
	rs1337070			6.70x10-3
	rs1337071			6.60x10-3
	rs1337072			6.50x10-3
	rs16856782			6.60x10-3
	rs16856785			6.60x10-3
	rs4427385			5.90x10-3
	rs4603104			4.30x10-3
	rs951121			2.10x10-3
PLEKHH2	rs12104440	SBP	European	6.90x10-3	30
	rs13408620			7.60x10-3
	rs1368088			5.80x10-3
	rs6544682			5.00x10-3
	rs6732022			7.00x10-3
	rs6741367			5.30x10-3
	rs6750909			7.00x10-3
	rs7569547			7.30x10-3
	rs7571775			6.80x10-3
POC1B	rs11105282	DBP	European	7.60x10-5	30
	rs11105297			1.90x10-3
	rs6538189			3.30x10-3
	rs11105282	SBP		2.30x10-3
	rs6538189			3.90x10-4
SCARB1	rs10846745	SBP	European	2.10x10-3	30
	rs11608336			1.30x10-3
	rs4765615			3.60x10-3
	rs7967521			2.70x10-3
STK33	rs11041987	Hypertension	European	3.50x10-4	39
TAX1BP1	rs17155787	Hypertension	European	1.90x10-4	39
